# Supplementary material for: A SNP-mediated lncRNA (LOC146880) and microRNA (miR-539-5p) interaction and its potential impact on the NSCLC risk
Source: J Exp Clin Cancer Res. 2020 Aug 14;39:157. doi: 10.1186/s13046-020-01652-5 (PMC7427888; doi:10.1186/s13046-020-01652-5)
Supplement: Supplementary file 10 — Additional file 10. Distribution of SNP rs140618127 in different cohorts [file 13046_2020_1652_MOESM10_ESM.xlsx]

## Sheet: Sheet1
#URL	https://www.ncbi.nlm.nih.gov/snp/rs140618127/download/frequency
#NCBI Reference SNP (rs) Report ALPHA	rs140618127
#Current Build	153
#Released	2019-07-14
#Organism	Homo sapiens
#Position	chr17:64758273 (GRCh38.p12)
#Alleles	G>A / G>T
#Variation Type	SNV (Single Nucleotide Variation)
#Publications	0 citations
#
#Frequency Data Table
#################
#Study	Population	Group	Samplesize	Ref Allele	Alt Allele	BioProject ID	BioSample ID
gnomAD - Exomes	Global	Study-wide	250636	G=0.97340	A=0.02660	PRJNA398795	SAMN07488253
gnomAD - Exomes	European	Sub	135070	G=0.99957	A=0.00043		SAMN10181265
gnomAD - Exomes	Asian	Sub	48870	G=0.9991	A=0.0009
gnomAD - Exomes	American	Sub	34278	G=0.8130	A=0.1870		SAMN07488255
gnomAD - Exomes	African	Sub	16248	G=0.9981	A=0.0019		SAMN07488254
gnomAD - Exomes	Ashkenazi Jewish	Sub	10054	G=0.9999	A=0.0001		SAMN07488252
gnomAD - Exomes	Other	Sub	6116	G=0.980	A=0.020		SAMN07488248
TopMed	Global	Study-wide	125568	G=0.98743	A=0.01257, T=0.00001	PRJNA400167
ExAC	Global	Study-wide	120764	G=0.98040	A=0.01960	PRJEB8661	SAMN07490465
ExAC	Europe	Sub	72854	G=0.9993	A=0.0007
ExAC	Asian	Sub	25112	G=0.9994	A=0.0006
ExAC	American	Sub	11544	G=0.8031	A=0.1969
ExAC	African	Sub	10350	G=0.9980	A=0.0020
ExAC	Other	Sub	904	G=0.99	A=0.01		SAMN07486028
gnomAD - Genomes	Global	Study-wide	31404	G=0.9941	A=0.0059	PRJNA398795	SAMN07488253
gnomAD - Genomes	European	Sub	18908	G=0.9998	A=0.0002		SAMN10181265
gnomAD - Genomes	African	Sub	8712	G=0.997	A=0.003		SAMN07488254
gnomAD - Genomes	East Asian	Sub	1558	G=0.999	A=0.001		SAMN07488251
gnomAD - Genomes	Other	Sub	1088	G=0.987	A=0.013		SAMN07488248
gnomAD - Genomes	American	Sub	848	G=0.83	A=0.17		SAMN07488255
gnomAD - Genomes	Ashkenazi Jewish	Sub	290	G=1.00	A=0.00		SAMN07488252
1000Genomes	Global	Study-wide	5008	G=0.982	A=0.018	PRJEB6930	SAMN07490465
1000Genomes	African	Sub	1322	G=1.000	A=0.000		SAMN07486022
1000Genomes	East Asian	Sub	1008	G=0.999	A=0.001		SAMN07486024
1000Genomes	Europe	Sub	1006	G=1.000	A=0.000		SAMN07488239
1000Genomes	South Asian	Sub	978	G=1.00	A=0.00		SAMN07486027
1000Genomes	American	Sub	694	G=0.87	A=0.13		SAMN07488242
